# Supplementary material for: A new integrative analysis of histopathology and single cell RNA-seq reveals the CCL5 mediated T and NK cell interaction with vascular cells in idiopathic pulmonary arterial hypertension
Source: J Transl Med. 2024 May 26;22:502. doi: 10.1186/s12967-024-05304-6 (PMC11129488; doi:10.1186/s12967-024-05304-6)
Supplement: Supplementary file 7 — Supplementary Material 7 [file 12967_2024_5304_MOESM7_ESM.xlsx]

## Sheet: Table S4
Table S4. DEGs between IPAH and normal samples
Gene Symbol	logFC	AveExpr	t	P.Value	adj.P.Val	B
TXNRD1	-0.864095	8.12947	-10.8643	3.67e-14	8.55e-10	21.5534
CSF3R	-1.02166	7.15537	-9.45556	2.93e-12	3.42e-08	17.5105
FZD7	0.820343	5.46842	8.61156	4.54e-11	3.53e-07	14.9558
RNASE2	-1.9037	5.33009	-8.22503	1.63e-10	9.02e-07	13.7564
GFRA1	0.758853	4.68652	8.05788	2.85e-10	9.02e-07	13.2326
NQO1	-1.43105	6.49752	-8.05025	2.93e-10	9.02e-07	13.2086
TLR1	-0.831678	6.15814	-8.02396	3.2e-10	9.02e-07	13.126
TALDO1	-0.629653	8.00267	-7.99812	3.48e-10	9.02e-07	13.0446
S100A9	-1.75793	6.97304	-7.94282	4.19e-10	9.78e-07	12.8704
SULT1B1	-1.35768	5.33999	-7.87954	5.19e-10	1.1e-06	12.6706
MGAM	-1.74872	5.24317	-7.81897	6.36e-10	1.24e-06	12.479
HBB	2.55378	8.78217	7.71292	9.09e-10	1.63e-06	12.1428
GGTA1P	0.861704	5.56955	7.66681	1.06e-09	1.77e-06	11.9963
SLC36A1	-1.03499	5.19937	-7.60325	1.32e-09	2.05e-06	11.7941
GLT1D1	-0.906889	4.10992	-7.53126	1.68e-09	2.45e-06	11.5646
LILRA2	-0.608579	3.87443	-7.50392	1.84e-09	2.53e-06	11.4774
PGD	-0.789008	8.60299	-7.47002	2.07e-09	2.67e-06	11.3691
LILRB3	-0.964967	5.25919	-7.4292	2.37e-09	2.77e-06	11.2387
LOC441081	-1.51122	6.88763	-7.3691	2.91e-09	3.23e-06	11.0463
LTBP1	1.02402	7.96249	7.2525	4.32e-09	4.2e-06	10.6725
RARRES2	0.816146	7.7925	7.21025	4.99e-09	4.65e-06	10.5368
AQP9	-1.71318	7.49179	-7.16451	5.83e-09	5.23e-06	10.3898
MFAP4	1.21329	9.25	7.05141	8.58e-09	6.71e-06	10.0258
CR1	-1.20304	5.50854	-7.04959	8.63e-09	6.71e-06	10.0199
ITGAM	-0.959836	6.3493	-6.98487	1.08e-08	8.09e-06	9.8113
PYGL	-0.621214	7.56971	-6.91925	1.35e-08	9.81e-06	9.59957
ETV5	0.870185	7.44992	6.89022	1.49e-08	1.02e-05	9.50585
ANO1	0.707711	4.8858	6.86095	1.64e-08	1.07e-05	9.41133
TLR8	-0.80403	5.09727	-6.85981	1.65e-08	1.07e-05	9.40763
HBA2	2.10135	8.78498	6.83439	1.8e-08	1.12e-05	9.32551
IDH1	-0.800676	8.86879	-6.83149	1.82e-08	1.12e-05	9.31614
VNN2	-1.32928	6.59042	-6.81931	1.9e-08	1.13e-05	9.27679
ECM2	0.825757	5.37865	6.80777	1.97e-08	1.15e-05	9.23948
CXCR1	-1.21306	5.27824	-6.76791	2.26e-08	1.25e-05	9.11064
GCA	-0.712618	7.84996	-6.70775	2.78e-08	1.41e-05	8.91605
CBS	-0.886708	4.86412	-6.69155	2.93e-08	1.46e-05	8.86364
MALL	0.791231	8.69466	6.62893	3.64e-08	1.72e-05	8.66097
ECRP	-0.581616	4.00064	-6.6149	3.81e-08	1.72e-05	8.61558
CFD	0.794814	8.21962	6.60593	3.93e-08	1.72e-05	8.58652
PDE3A	1.20078	6.69186	6.59279	4.11e-08	1.72e-05	8.54398
ACSS2	-0.6952	7.55959	-6.59113	4.14e-08	1.72e-05	8.53859
SIGLEC9	-0.800379	4.74457	-6.58851	4.18e-08	1.72e-05	8.53011
PDE7B	0.906483	4.55557	6.53616	4.99e-08	1.97e-05	8.36059
CXCR2	-1.05136	5.10255	-6.49765	5.7e-08	2.14e-05	8.23585
S100A12	-1.88428	6.64706	-6.4724	6.21e-08	2.26e-05	8.15408
PROK2	-1.02725	5.12377	-6.41626	7.53e-08	2.66e-05	7.97218
SOAT1	-0.580196	8.12681	-6.41196	7.64e-08	2.66e-05	7.95826
FAT3	0.92223	4.39416	6.39513	8.1e-08	2.77e-05	7.90375
FGR	-0.879422	7.2327	-6.34494	9.61e-08	3.16e-05	7.74113
S100A8	-1.5858	9.76809	-6.31913	1.05e-07	3.4e-05	7.65752
PITPNC1	0.767726	6.14457	6.30686	1.1e-07	3.5e-05	7.61775
H1F0	-0.667347	7.48878	-6.26304	1.27e-07	3.95e-05	7.47579
TMEM45B	-0.981504	5.71545	-6.21391	1.51e-07	4.49e-05	7.31669
LINC01140	0.95397	5.45085	6.20581	1.55e-07	4.51e-05	7.29045
ADORA3	-1.18658	4.88269	-6.20104	1.57e-07	4.53e-05	7.27499
MNDA	-0.826502	5.90085	-6.19423	1.61e-07	4.58e-05	7.25292
SIRPB2	-0.612718	4.54103	-6.17734	1.71e-07	4.79e-05	7.19825
NPL	-1.0635	6.20368	-6.15905	1.82e-07	5.02e-05	7.13902
PHGDH	-1.06131	5.23565	-6.15704	1.83e-07	5.02e-05	7.13252
SHMT2	-0.81194	6.90024	-6.0606	2.54e-07	6.44e-05	6.82037
BMP6	1.24319	6.39456	6.05581	2.59e-07	6.48e-05	6.80488
CD163	-1.41179	9.42364	-6.0054	3.07e-07	7.46e-05	6.64184
NCF4	-0.717745	4.98241	-5.99626	3.17e-07	7.62e-05	6.61226
CCR1	-0.98739	5.0099	-5.9882	3.26e-07	7.75e-05	6.5862
AKR1C3	-0.757933	7.03071	-5.97039	3.46e-07	7.99e-05	6.52863
CCL5	1.2471	6.98254	5.93095	3.96e-07	8.71e-05	6.40119
HIVEP2	0.862657	6.9503	5.88291	4.67e-07	9.8e-05	6.24605
TLR6	-0.707255	4.8231	-5.87819	4.74e-07	9.87e-05	6.2308
FAM65B	-0.936858	6.07566	-5.86583	4.95e-07	0.000102053	6.19089
IL1R2	-2.31459	6.97113	-5.84789	5.26e-07	0.000106011	6.13299
CLIC3	0.646827	5.09437	5.75008	7.34e-07	0.000137981	5.81763
SPP1	-2.12182	5.11882	-5.7006	8.69e-07	0.000157802	5.65835
BICC1	0.748607	5.90978	5.66672	9.75e-07	0.00017118	5.54934
LRRC36	0.801387	4.70946	5.66612	9.77e-07	0.00017118	5.54741
FAH	-0.587272	5.80037	-5.65328	1.02e-06	0.000176167	5.50613
ANTXR1	0.676062	8.38337	5.62887	1.11e-06	0.000185288	5.42769
ANPEP	-1.18723	6.20883	-5.62772	1.11e-06	0.000185288	5.42398
ADAP2	-0.740366	6.26915	-5.6005	1.22e-06	0.000196177	5.33658
ABCC9	0.650627	7.46966	5.58868	1.27e-06	0.000197444	5.29864
NQO2	-0.703375	5.685	-5.56468	1.38e-06	0.000209529	5.22161
SEMA5A	0.752666	7.52939	5.56342	1.38e-06	0.000209529	5.21757
ASPN	1.62654	6.39088	5.55061	1.45e-06	0.000214112	5.1765
MAOB	0.581236	6.58485	5.54941	1.45e-06	0.000214112	5.17264
XAF1	0.816029	8.01014	5.49702	1.73e-06	0.000239119	5.00478
BASP1	-0.595456	6.77303	-5.4795	1.84e-06	0.000247867	4.94869
CTSF	0.587079	5.28397	5.46452	1.94e-06	0.00025778	4.90076
STAT4	0.721957	5.50549	5.45658	1.99e-06	0.000263295	4.87535
NLRC4	-0.805105	4.68061	-5.45076	2.03e-06	0.000267013	4.85674
AGBL1	1.18878	5.46408	5.42437	2.22e-06	0.000285476	4.77242
MATN2	0.590881	4.75249	5.41263	2.31e-06	0.000293789	4.7349
CCR2	-0.722046	4.40518	-5.40934	2.33e-06	0.00029451	4.7244
PCDH15	0.664545	4.55961	5.36061	2.75e-06	0.00033553	4.56891
WIF1	1.664	8.85062	5.32474	3.1e-06	0.000370889	4.45465
CLEC7A	-0.599756	6.50453	-5.31034	3.26e-06	0.000383436	4.40879
GEM	1.19137	6.06876	5.28181	3.59e-06	0.000411544	4.31806
RASGRP1	0.904844	5.50421	5.27901	3.62e-06	0.000411544	4.30914
GNPDA1	-0.674895	5.79254	-5.26232	3.83e-06	0.000419617	4.25612
C3AR1	-0.848406	8.33779	-5.26185	3.83e-06	0.000419617	4.25463
GLT8D2	0.738071	5.47579	5.24359	4.08e-06	0.000437883	4.19664
QPCT	-0.606727	4.74364	-5.24091	4.11e-06	0.000437883	4.18814
ABCG2	0.879034	5.34556	5.22729	4.31e-06	0.00045424	4.14492
CD69	1.18928	7.31598	5.22329	4.37e-06	0.000458311	4.13223
OGN	1.20873	6.7148	5.21813	4.44e-06	0.00046382	4.11586
TLR2	-0.699586	7.63075	-5.18116	5.03e-06	0.000509548	3.99873
LONRF2	0.581313	4.97595	5.14368	5.7e-06	0.000560682	3.88014
DPT	1.06468	6.88557	5.13649	5.84e-06	0.000571926	3.85742
RGS5	1.0396	8.85724	5.13259	5.92e-06	0.000577028	3.84508
PDE4D	0.592627	7.08807	5.12892	5.99e-06	0.000579305	3.83349
LTBP4	0.583069	7.38965	5.0904	6.81e-06	0.000637776	3.71192
APBB1IP	-0.595125	6.55483	-5.07987	7.06e-06	0.000652756	3.67871
VSIG4	-1.01747	8.84688	-5.07747	7.11e-06	0.000655411	3.67114
KRT4	-0.687956	4.13925	-5.06697	7.37e-06	0.000665641	3.63806
HMOX1	-1.33004	6.36664	-5.05047	7.79e-06	0.00068995	3.58611
LOC728715	0.779515	4.43328	5.04065	8.04e-06	0.000707541	3.55521
HK3	-0.608438	4.72988	-5.03704	8.14e-06	0.000713412	3.54386
SIGLEC10	-1.09347	5.11775	-5.03308	8.25e-06	0.000717498	3.5314
MUC21	-0.855862	5.2202	-4.97894	9.88e-06	0.000828344	3.36135
FABP5	-0.611606	8.28829	-4.97001	1.02e-05	0.000835272	3.33336
PDLIM3	1.02563	5.94025	4.95378	1.07e-05	0.0008653	3.28248
SCARNA9	0.601619	10.0322	4.93086	1.16e-05	0.000912722	3.21074
SELP	0.903575	6.41412	4.92813	1.17e-05	0.000914853	3.20219
FPR1	-0.898242	6.78113	-4.91854	1.21e-05	0.000938103	3.17223
C10orf10	1.35797	7.85616	4.9025	1.27e-05	0.000979547	3.1221
ITGA9	0.598966	7.42687	4.90099	1.28e-05	0.000981239	3.11737
SLC9A3R2	-0.680459	6.85896	-4.89063	1.32e-05	0.00100887	3.08502
FAM189A2	0.782396	6.85956	4.88715	1.34e-05	0.00101722	3.07418
GXYLT2	0.882549	5.79503	4.88578	1.35e-05	0.00101855	3.06988
SFRP2	1.48986	5.65994	4.87645	1.39e-05	0.00104371	3.04078
VCAM1	1.60869	5.25571	4.85588	1.49e-05	0.00111004	2.97667
ELF5	-1.22206	5.04948	-4.85082	1.51e-05	0.0011216	2.96088
MYO1F	-0.723705	6.4096	-4.81674	1.69e-05	0.00119628	2.85488
ME1	-0.671991	6.85434	-4.7808	1.9e-05	0.00129743	2.74328
ZFPM2	0.613713	6.11659	4.77299	1.95e-05	0.00132732	2.71908
FREM1	0.580521	4.54289	4.7404	2.17e-05	0.00142357	2.61816
ACAT2	-0.764029	6.19142	-4.73134	2.24e-05	0.00145446	2.59013
NCF2	-0.611645	8.51155	-4.72962	2.25e-05	0.00145446	2.58483
GPC3	0.701962	8.96876	4.71928	2.33e-05	0.00148823	2.55286
MXD1	-0.636724	7.11554	-4.68776	2.58e-05	0.00159466	2.45562
PGM5	0.646291	6.57016	4.68189	2.63e-05	0.00161867	2.4375
PSD3	0.60126	5.47682	4.65803	2.85e-05	0.00170239	2.36405
COL14A1	1.13233	6.55401	4.6555	2.87e-05	0.00171217	2.35626
RGS1	1.37434	6.72057	4.63933	3.03e-05	0.00176446	2.30657
EDN1	1.32885	6.61558	4.63622	3.06e-05	0.00177363	2.297
EPHA3	0.657943	4.17907	4.62575	3.17e-05	0.00181278	2.26485
GPR110	-0.983361	4.34975	-4.60669	3.37e-05	0.00188986	2.2064
AFF2	-0.722823	5.15242	-4.57119	3.78e-05	0.00207386	2.09771
ESYT3	0.600907	6.78841	4.54429	4.13e-05	0.00222049	2.01557
FADS1	-0.63794	7.2949	-4.54296	4.15e-05	0.00222049	2.01149
ESM1	1.36868	5.61424	4.54231	4.15e-05	0.00222049	2.00952
INHBA	0.860016	5.08215	4.53863	4.2e-05	0.00223689	1.99831
MYH10	0.624219	8.67033	4.53753	4.22e-05	0.00223894	1.99494
GZMK	1.4013	5.58873	4.53542	4.25e-05	0.00224495	1.98852
SLC7A11	-1.1708	4.98318	-4.5309	4.31e-05	0.00226787	1.97473
EMR2	-0.677849	6.04875	-4.52207	4.44e-05	0.00232331	1.94782
ADAMTS2	-0.586929	5.51614	-4.464	5.35e-05	0.00267166	1.77135
CEACAM6	-0.671874	10.0552	-4.45412	5.53e-05	0.0027127	1.74141
BTG2	0.672881	8.3578	4.4518	5.57e-05	0.0027148	1.73438
ENPP2	1.40697	8.85522	4.43878	5.81e-05	0.00276487	1.69495
TCN2	-0.707669	6.09448	-4.41932	6.18e-05	0.00287076	1.63611
C16orf89	0.650985	8.01064	4.41742	6.22e-05	0.00287692	1.63037
SLC16A6	-1.02347	5.2519	-4.40986	6.37e-05	0.00292458	1.60755
TIMP4	-1.10802	4.98013	-4.4052	6.47e-05	0.00294635	1.59348
LGALSL	0.710931	8.1807	4.40109	6.56e-05	0.0029674	1.58108
UACA	0.612525	7.6537	4.37594	7.11e-05	0.00312616	1.5053
CD14	-0.871721	8.23556	-4.35208	7.67e-05	0.0033123	1.43357
SAA1	-1.25028	4.52235	-4.31803	8.56e-05	0.00350995	1.33145
SLC18A2	0.780899	5.02164	4.31722	8.58e-05	0.00350995	1.32902
DSEL	-0.612437	6.29805	-4.31598	8.61e-05	0.00350995	1.32533
ADRA1A	-0.67392	4.33181	-4.29287	9.27e-05	0.00371392	1.25619
FGFR2	0.707723	7.18837	4.28109	9.63e-05	0.00377913	1.22103
CTSE	-0.986952	8.23604	-4.27857	9.71e-05	0.00379897	1.2135
STAB1	-0.639938	6.3953	-4.27618	9.78e-05	0.00380774	1.20637
LPPR4	0.650398	4.163	4.27506	9.82e-05	0.00380774	1.20305
PLXNC1	-0.656181	6.95161	-4.27497	9.82e-05	0.00380774	1.20276
KCNA3	0.738892	5.37767	4.27265	9.89e-05	0.00381488	1.19586
AKR1C2	-0.819547	5.56849	-4.26669	0.000100811	0.00383923	1.17807
GBP5	1.02715	5.18682	4.26245	0.000102179	0.00386605	1.16546
CA2	0.703597	6.68477	4.25216	0.000105581	0.00394789	1.1348
LOC644172	0.618462	4.44658	4.25181	0.000105697	0.00394789	1.13378
HLA-DOA	0.590891	5.45816	4.23019	0.000113215	0.00410375	1.06948
RN7SKP80	0.646948	7.69932	4.20012	0.000124539	0.00443827	0.980326
SLFN12L	0.621315	6.02577	4.18981	0.000128671	0.00453013	0.949803
LILRB2	-0.671536	5.56426	-4.18839	0.000129249	0.00453974	0.945613
CXCL9	1.24804	5.4236	4.17222	0.000136031	0.00471796	0.897811
LTBP2	0.846678	7.41606	4.16814	0.000137795	0.00475343	0.885768
CD180	-0.683288	4.52409	-4.14697	0.000147316	0.00500508	0.823335
TSHZ2	0.682227	4.75815	4.12049	0.000160126	0.00533915	0.745446
BPIFA1	-1.59128	4.29885	-4.11904	0.000160858	0.00535589	0.741188
MPEG1	-0.710152	7.78079	-4.11557	0.000162623	0.00538146	0.731
AGTR1	-0.590934	5.67274	-4.11114	0.000164901	0.00539066	0.71801
LILRB4	-0.70367	4.89958	-4.08043	0.000181588	0.00577392	0.628023
LILRA1	-0.670521	4.53207	-4.07007	0.00018758	0.00588415	0.597731
MXRA5	0.949384	5.39577	4.06166	0.000192581	0.00597666	0.573184
MCOLN3	0.643105	5.40077	4.03251	0.000210944	0.00636185	0.488237
CLEC5A	-0.766782	4.38058	-4.02111	0.00021858	0.00648973	0.455083
ANGPTL2	0.582843	5.5928	3.99816	0.000234772	0.00680749	0.388473
NKD1	-0.746346	5.58983	-3.9771	0.000250648	0.0071242	0.327512
HCK	-0.771297	7.10173	-3.97585	0.000251627	0.00713463	0.32388
CCR4	0.600604	4.96165	3.97163	0.000254941	0.00718491	0.311691
SEC14L4	-1.00214	4.38887	-3.96222	0.000262488	0.0073335	0.284521
CXCL12	0.888478	7.64378	3.95184	0.000271069	0.00745903	0.254571
LCN2	-1.14143	5.83135	-3.94713	0.000275054	0.00752427	0.240984
TRPC6	0.69842	6.51546	3.94203	0.000279427	0.00761532	0.226301
GZMA	0.79524	4.81224	3.92524	0.000294307	0.00788065	0.178012
SELL	-0.683065	6.77489	-3.90023	0.000317916	0.00832537	0.106225
MS4A4A	-0.614804	7.13765	-3.88965	0.000328441	0.00850553	0.0759354
HLA-DQA1	0.682244	10.9142	3.88728	0.000330844	0.00854165	0.0691573
PLA2G7	-1.08976	6.92379	-3.88719	0.000330935	0.00854165	0.0689009
FRAS1	0.903178	5.22222	3.88262	0.000335616	0.00861476	0.0558431
CD177	-0.644693	4.29459	-3.88187	0.000336394	0.00862113	0.0536895
UPK3B	0.668956	6.45088	3.88167	0.000336604	0.00862113	0.0531096
SFN	-0.829502	5.72876	-3.87737	0.000341081	0.00868184	0.0408264
POSTN	1.3458	8.39958	3.86403	0.000355348	0.00886733	0.00273761
PIK3AP1	-0.639501	6.03545	-3.84402	0.000377828	0.00918252	-0.0542602
PI16	0.586401	4.43315	3.82626	0.000398933	0.00960211	-0.104745
ROBO2	1.10214	5.52058	3.80694	0.000423176	0.00999849	-0.159518
MS4A2	0.705651	4.76848	3.79258	0.000442105	0.0103041	-0.200131
EYA4	0.629413	4.32265	3.78289	0.000455352	0.0104985	-0.227524
SOCS2	0.598126	6.29563	3.77186	0.00047088	0.0107646	-0.258628
F2R	0.741282	6.72988	3.77171	0.000471099	0.0107646	-0.259061
TFEC	-0.585136	5.76067	-3.76715	0.000477675	0.0107796	-0.271916
PSAT1	-0.861947	5.05663	-3.76708	0.000477769	0.0107796	-0.272099
SULF1	0.586667	6.05451	3.75125	0.000501286	0.011139	-0.316653
SAMD4A	0.60359	5.42065	3.74352	0.000513162	0.0113153	-0.338358
CNKSR3	0.615377	5.50361	3.73864	0.000520802	0.011419	-0.352055
ITGAX	-0.733956	6.80761	-3.71788	0.000554557	0.0118253	-0.410243
BPIFB1	-2.39013	6.76229	-3.71289	0.000562974	0.0119719	-0.424196
KIT	0.816154	7.45326	3.71256	0.00056354	0.011973	-0.425126
FABP4	1.18891	7.46866	3.70475	0.000576983	0.0121809	-0.446959
CYP1B1	-1.08861	6.90103	-3.68672	0.000609179	0.012643	-0.497232
IFI44L	0.994187	7.08362	3.68228	0.000617387	0.0127793	-0.50962
TM4SF19	-0.764178	4.44063	-3.6587	0.000662705	0.0133961	-0.575159
HLF	0.690066	6.59134	3.6321	0.00071766	0.0140394	-0.648825
FRZB	0.587099	5.74392	3.62682	0.000729076	0.0141875	-0.663412
GPNMB	-0.607067	9.48551	-3.6238	0.000735697	0.0142653	-0.671766
HDC	0.581437	3.94295	3.61488	0.000755559	0.0145003	-0.696383
LUM	0.583026	9.97049	3.60598	0.000775879	0.014762	-0.7209
MME	0.756437	8.53975	3.58237	0.000832377	0.015483	-0.785807
LILRA3	-0.656066	4.17895	-3.54788	0.000922031	0.0165052	-0.880194
IGSF6	-0.582252	7.75276	-3.52575	0.00098436	0.0172112	-0.940504
CHL1	-0.599304	5.00842	-3.52279	0.000993	0.0173362	-0.948558
EGR1	1.13644	8.27039	3.50944	0.00103288	0.0178242	-0.984838
LILRB1	-0.603336	5.0555	-3.5029	0.00105295	0.0180449	-1.00256
FCN3	-0.819748	10.4468	-3.50258	0.00105395	0.0180487	-1.00344
FAM13C	0.599077	6.11529	3.49946	0.00106367	0.018122	-1.0119
INSR	0.616248	6.39141	3.49719	0.00107077	0.0182031	-1.01803
VNN1	-0.873678	4.53488	-3.48277	0.00111713	0.0187856	-1.05705
RFTN2	0.676335	5.7131	3.47532	0.0011418	0.0190494	-1.07716
PRDM1	0.628828	6.99461	3.46147	0.00118908	0.0195852	-1.11449
MUC4	-0.603689	4.15355	-3.45627	0.00120732	0.0198022	-1.12849
CCL21	0.973619	6.96695	3.44611	0.00124372	0.0200883	-1.15581
CPA3	0.667134	8.39694	3.42341	0.00132883	0.0210115	-1.21665
IL18RAP	-0.742622	6.16885	-3.41005	0.00138152	0.021509	-1.25238
TLL1	0.768492	4.50931	3.39482	0.00144396	0.0221555	-1.29297
WEE1	0.589061	5.65086	3.36713	0.00156446	0.023494	-1.36652
C3orf55	-0.627868	5.32767	-3.36218	0.001587	0.0237358	-1.37965
SCARNA6	0.629099	7.34303	3.36152	0.00159002	0.0237403	-1.38139
CYBB	-0.598989	9.584	-3.35686	0.00161156	0.0239487	-1.39373
FASN	-0.691561	7.50336	-3.35375	0.0016261	0.0240785	-1.40197
RIMKLB	0.595906	7.20379	3.33439	0.00171931	0.0249669	-1.45305
BCHE	0.597975	4.97579	3.32858	0.0017483	0.025238	-1.46837
BMP1	0.674379	6.18171	3.32442	0.00176932	0.0253769	-1.47932
THY1	0.969342	5.06841	3.3225	0.00177906	0.0254384	-1.48435
FPR3	-0.581974	6.77767	-3.29836	0.00190655	0.0267625	-1.54771
SLCO4A1	-1.01032	6.74484	-3.27498	0.00203817	0.0279105	-1.60878
NREP	0.778535	6.5388	3.24266	0.00223446	0.0295954	-1.6928
TRAT1	0.642043	4.63233	3.23746	0.00226764	0.0299105	-1.70626
RNU4-62P	-0.580236	7.17984	-3.22955	0.00231903	0.0303649	-1.72672
SYNPO2	0.626203	6.80809	3.21944	0.00238637	0.0310202	-1.75285
CDO1	0.664399	5.22742	3.21699	0.00240293	0.0311658	-1.75916
ART4	0.596151	4.93273	3.18122	0.00265782	0.033277	-1.85109
MMP8	-0.709492	3.94642	-3.16855	0.00275408	0.0341098	-1.8835
NCKAP5	0.689943	6.86534	3.16155	0.00280872	0.0345072	-1.90139
BMP5	0.640855	6.88046	3.14939	0.00290598	0.0353126	-1.93238
RN7SL749P	-0.593209	5.90404	-3.14298	0.00295851	0.0357831	-1.94868
SERPINA3	-0.904734	7.70059	-3.12883	0.00307768	0.036663	-1.9846
ND2	-0.581642	9.84914	-3.12524	0.0031086	0.0368693	-1.99369
VCAN	-0.63612	8.51884	-3.11783	0.00317342	0.0372985	-2.01245
DHCR7	-0.583379	6.86362	-3.10366	0.00330092	0.038255	-2.04825
PLEKHH2	0.594575	8.60869	3.08739	0.0034532	0.0393563	-2.0892
CHIT1	-1.18698	4.90018	-3.0782	0.00354212	0.0399213	-2.11228
ITK	0.759478	5.51357	3.06892	0.00363414	0.0406239	-2.13555
ACADL	0.634843	7.65418	3.06651	0.00365833	0.0407781	-2.14156
LRRN4	-0.612442	6.42057	-3.04846	0.00384491	0.0422107	-2.18666
COLEC10	0.674862	4.04746	3.0464	0.00386675	0.0423308	-2.1918
ITGBL1	0.764204	6.44186	3.03261	0.00401602	0.043354	-2.22611
ZFP36	0.753357	7.97047	3.01639	0.00419852	0.0447849	-2.26634
MIR29C	-0.601625	5.60989	-2.97658	0.00467992	0.0482632	-2.36449
